# Supplementary material for: GluN2A and GluN2B NMDA receptors use distinct allosteric routes
Source: Nat Commun. 2021 Aug 5;12:4709. doi: 10.1038/s41467-021-25058-9 (PMC8342458; doi:10.1038/s41467-021-25058-9)
Supplement: Supplementary file 6 — Source Data [file 41467_2021_25058_MOESM6_ESM.xlsx]

## Sheet: Figure 1
measurements were taken from distinct samples, 'n' represents cell numbers used for each experiment
Figure 1c							Figure 1d						Figure 1e
	Relative current (Iuv/I0)	mean	standard deviation	cell number (n)				Relative current (Iuv/I0)	mean	standard deviation	cell number (n)			MK-801 kon	mean	standard deviation	cell number (n)
	GluN1 wt/GluN2B wt	1.04	0.09	16				wt +ago	1.04	0.09	16			GluN1-K178AzF -UV	0.57	0.13	19
		mean	standard deviation	cell number (n)					mean	standard deviation	cell number (n)
	GluN1-R174AzF	1.65	0.12	5				wt -ago	1	0.07	14			GluN1-K178AzF +UV	1.45	0.38	9
		mean	standard deviation	cell number (n)					mean	standard deviation	cell number (n)
	GluN1-K178AzF	4.39	1.4	37				GluN1-K178AzF +ago	4.39	1.4	37			GluN1 wt/GluN2B wt	1	0.15	23
		mean	standard deviation	cell number (n)					mean	standard deviation	cell number (n)
	GluN1-T182AzF	1.51	0.26	25				GluN1-K178AzF -ago	5.05	1.73	23
		mean	standard deviation	cell number (n)
	GluN1-E185AzF	1.19	0.13	4
Figure 1f	anti-GluN1									anti-GluN2(Strep)

## Sheet: Figure 2
measurements were taken from distinct samples, 'n' represents cell numbers used for each experiment
Figure 2c
	Relative current (Iuv/I0)	mean	standard deviation	cell number (n)
	GluN1 wt/GluN2B wt	1.04	0.09	16
		mean	standard deviation	cell number (n)
	GluN1-K178AzF/GluN2B	4.39	1.4	37
		mean	standard deviation	cell number (n)
	GluN1-K178AzF/GluN2B-A135C-P177C	2.52	0.21	3
		mean	standard deviation	cell number (n)
	GluN1-S126C-H171C-K178AzF/GluN2B	1.63	0.29	9
		mean	standard deviation	cell number (n)
	GluN1-K178AzF-L320C/GluN2B-D210C	1.12	0.1	8

## Sheet: Figure 3
measurements were taken from distinct samples, 'n' represents cell numbers used for each experiment
Figure 3b						Figure 3c							Figure 3d									Figure 3e							Figure 3f
	Relative current (Iuv/I0)	mean	standard deviation	cell number (n)			zinc	Izn/Io 1 nM	Izn/Io 10 nM	Izn/Io 1000 nM	cell number (n)			proton	pH 6.3	pH 7.3	pH 8.3	pH 9.3	cell number (n)				ifenprodil	Iifen/Io 0.3 μM	Iifen/Io 1 μM	Iifen/Io 3 μM	cell number (n)			spermine	Isper/Io 20 μM	Isper/Io 200 μM	Isper/Io 1000 μM	cell number (n)
	GluN1-K178AzF/GluN2A, pH 7.3	1.45	0.23	32			GluN1-K178AzF/GluN2A -UV	0.91 ± 0.02	0.60 ± 0.01	0.30 ± 0.03	4			GluN1-K178AzF/GluN2A -UV	0.04 ± 0.01	0.79 ± 0.03	0.99 ± 0.02	1.01 ± 0.04	9				wt GluN2B	0.54 ± 0.02	0.23 ± 0.01	0.10 ± 0.02	3			wt GluN2B	1.74 ± 0.06	6.89 ± 0.52	12.55 ± 0.41	3-5
								Izn/Io 1 nM	Izn/Io 10 nM	Izn/Io 1000 nM	cell number (n)				pH 6.3	pH 7.3	pH 8.3	pH 8.3	cell number (n)
		mean	standard deviation	cell number (n)			GluN1-K178AzF/GluN2A +UV	0.94 ± 0.01	0.70 ± 0.02	0.48 ± 0.04	3			GluN1-K178AzF/GluN2A +UV	0.04 ± 0.01	0.78 ± 0.03	0.99 ± 0.02	1.00 ± 0.02	7-10					Iifen/Io 0.3 μM	Iifen/Io 1 μM	Iifen/Io 3 μM	cell number (n)				Isper/Io 20 μM	Isper/Io 200 μM	Isper/Io 1000 μM	cell number (n)
	GluN1-K178AzF/GluN2A, pH 6.5	1.23	0.37	58																			GluN1-K178AzF/GluN2B -UV	0.43 ± 0.11	0.16 ± 0.06	0.08 ± 0.05	4			GluN1-K178AzF/GluN2B -UV	2.11 ± 0.15	13.65 ± 1.01	23.05 ± 1.52	3-4
								Izn/Io 1 nM	Izn/Io 10 nM	Izn/Io 1000 nM	cell number (n)
							wt GluN2A	0.90 ± 0.01	0.68 ± 0.01	0.30 ± 0.06	4
		mean	standard deviation	cell number (n)											pH 6.3	pH 7.3	pH 8.3	pH 8.3	cell number (n)					Iifen/Io 0.3 μM	Iifen/Io 1 μM	Iifen/Io 3 μM	cell number (n)				Isper/Io 20 μM	Isper/Io 200 μM	Isper/Io 1000 μM	cell number (n)
	wt GluN2A, pH 7.3	1.09	0.1	10										GluN1-K178AzF/GluN2B -UV	0.03 ± 0.02	0.28 ± 0.04	0.90 ± 0.04	1.00 ± 0.03	7-9				GluN1-K178AzF/GluN2B +UV	0.78 ± 0.05	0.59 ± 0.06	0.50 ± 0.06	4			GluN1-K178AzF/GluN2B +UV	1.24 ± 0.03	2.12 ± 0.26	2.49 ± 0.42	5
															pH 6.3	pH 7.3	pH 8.3	pH 8.3	cell number (n)
		mean	standard deviation	cell number (n)				Izn/Io 0.1 μM	Izn/Io 1 μM	Izn/Io 10 μM	cell number (n)			GluN1-K178AzF/GluN2B +UV	0.21 ± 0.09	0.71 ± 0.02	0.97 ± 0.03	0.98 ± 0.01	5-6
	wt GluN2A, pH 6.5	1.04	0.07	12			GluN1-K178AzF/GluN2B -UV	0.73 ± 0.09	0.33 ± 0.05	0.04 ± 0.01	4
																			n=5-6 represents test cell number may vary among different doses in one experiment
								Izn/Io 0.1 μM	Izn/Io 1 μM	Izn/Io 10 μM	cell number (n)
		mean	standard deviation	cell number (n)			GluN1-K178AzF/GluN2B +UV	0.97 ± 0.02	0.86 ± 0.03	0.45 ± 0.08	3
	GluN1-K178AzF/GluN2B, pH 7.3	4.39	1.4	37
								Izn/Io 0.1 μM	Izn/Io 1 μM	Izn/Io 10 μM	cell number (n)
							wt GluN2B	0.80 ± 0.02	0.39 ± 0.005	0.04 ± 0.01	4
		mean	standard deviation	cell number (n)
	GluN1-K178AzF/GluN2B, pH 6.5	8.59	3.71	41
		mean	standard deviation	cell number (n)
	wt GluN2B, pH 7.3	1.04	0.09	16
		mean	standard deviation	cell number (n)
	wt GluN2B, pH 6.5	1.14	0.09	4
Figure 3a
	anti-GluN2(Strep)

## Sheet: Figure 4
measurements were taken from distinct samples, 'n' represents cell numbers used for each experiment
Figure 4c									Figure 4d
	zinc	Izn/Io 1 nM	Izn/Io 10 nM	Izn/Io 50 nM	Izn/Io 500 nM	Izn/Io 1000 nM	cell number (n)			zinc	Izn/Io 0.1 μM	Izn/Io 1 μM	Izn/Io 10 μM	cell number (n)		ifenprodil	Iifen/Io 0.03 μM	Iifen/Io 0.1 μM	Iifen/Io 0.3 μM	Iifen/Io 1 μM	Iifen/Io 3 μM	Iifen/Io 10 μM	cell number (n)
	GluN1/GluN2A-V217C	0.86 ± 0.03	0.78 ± 0.03	0.70 ± 0.03	0.65 ± 0.03	0.64 ± 0.04	7-13			GluN1/GluN2B-N218C	0.95 ± 0.07	0.72 ± 0.08	0.22 ± 0.07	5		GluN1/GluN2B-N218C	0.91 ± 0.05	0.67 ± 0.08	0.41 ± 0.07	0.16 ± 0.03	0.07 ± 0.04	0.02± 0.01	5-15
		Izn/Io 1 nM	Izn/Io 10 nM	Izn/Io 50 nM	Izn/Io 500 nM	Izn/Io 1000 nM	cell number (n)				Izn/Io 0.1 μM	Izn/Io 1 μM	Izn/Io 10 μM	cell number (n)			Iifen/Io 0.03 μM	Iifen/Io 0.1 μM	Iifen/Io 0.3 μM	Iifen/Io 1 μM	Iifen/Io 3 μM	Iifen/Io 10 μM	cell number (n)
	wt GluN2A	0.90 ± 0.05	0.68 ± 0.04	0.45 ± 0.02	0.31 ± 0.02	0.28 ± 0.04	7-18			wt GluN2B	0.87 ± 0.02	0.46 ± 0.03	0.06 ± 0.02	4		wt GluN2B	0.88 ± 0.04	0.57 ± 0.07	0.33 ± 0.04	0.15 ± 0.06	0.07 ± 0.02	0.04 ± 0.01	9-16
Figure 3b	anti-GluN1 and anti-GluN2A									anti-GluN1 and anti-GluN2B

## Sheet: Figure 5
measurements were taken from distinct samples, 'n' represents cell numbers used for each experiment
Figure 5b										Figure 5c							Figure 5d																			Figure 5f
	zinc	Izn/Io 1 nM	Izn/Io 5 nM	Izn/Io 50 nM	Izn/Io 500 nM	Izn/Io 1000 nM	cell number (n)				GNE-3419 potentiation	mean	standard deviation	cell number (n)				zinc	Izn/Io 0.1 μM	Izn/Io 0.3 μM	Izn/Io 1 μM	Izn/Io 3 μM	Izn/Io 10 μM	cell number (n)		ifenprodil	Iifen/Io 0.03 μM	Iifen/Io 0.1 μM	Iifen/Io 0.3 μM	Iifen/Io 1 μM	Iifen/Io 3 μM	Iifen/Io 10 μM	Iifen/Io 30 μM	cell number (n)			Relative current (Iuv/I0)	mean	standard deviation	cell number (n)
	GluN1-N521C-L777C/GluN2A-E516C-L780C	0.86 ± 0.01	0.81 ± 0.02	0.72 ± 0.03	0.66 ± 0.04	0.68 ± 0.01	4-14				without zinc	1.27	0.04	9				GluN1-N512C-L777C/GluN2B-E517C-L781C	0.78 ± 0.07	0.60 ± 0.03	0.40 ± 0.03	0.23 ± 0.03	0.10 ± 0.03	4		GluN1-N512C-L777C/GluN2B-E517C-L781C	0.90 ± 0.05	0.66 ± 0.09	0.52 ± 0.06	0.41 ± 0.06	0.32 ± 0.02	0.27 ± 0.02	0.23 ± 0.02	7-8			GluN1-K178AzF/GluN2A wt	1.38	0.15	8
		Izn/Io 1 nM	Izn/Io 10 nM	Izn/Io 50 nM	Izn/Io 500 nM	Izn/Io 1000 nM	cell number (n)												Izn/Io 0.1 μM	Izn/Io 0.3 μM	Izn/Io 1 μM	Izn/Io 3 μM	Izn/Io 10 μM	cell number (n)			Iifen/Io 0.03 μM	Iifen/Io 0.1 μM	Iifen/Io 0.3 μM	Iifen/Io 1 μM	Iifen/Io 3 μM	Iifen/Io 10 μM	Iifen/Io 30 μM	cell number (n)				mean	standard deviation	cell number (n)
	wt GluN2A	0.90 ± 0.05	0.68 ± 0.04	0.45 ± 0.02	0.31 ± 0.02	0.28 ± 0.04	7-18				with zinc	3.01	0.32	10				wt GluN2B	0.78 ± 0.01	0.54 ± 0.03	0.37 ± 0.03	0.18 ± 0.09	0.6 ± 0.02	2-3		wt GluN2B	0.85 ± 0.03	0.67 ± 0.07	0.35 ± 0.08	0.17 ± 0.04	0.11 ± 0.02	0.08 ± 0.02	0.06 ± 0.02	4-5			GluN1-K178AzF-R673C/GluN2A-L794C	1.29	0.06	6
																																						mean	standard deviation	cell number (n)
																																					GluN1-K178AzF-N512C-L777C/GluN2A-E516C-L780C	1.18	0.11	12
																																						mean	standard deviation	cell number (n)
																																					GluN1-K178AzF/GluN2B wt	4.95	1.31	12
																																						mean	standard deviation	cell number (n)
																																					GluN1-K178AzF-R673C/GluN2B-L795C	1.68	0.56	6
																																						mean	standard deviation	cell number (n)
																																					GluN1-K178AzF-N512C-L777C/GluN2B-E517C-L781C	5.17	1.18	5

## Sheet: Figure 6
Figure 6b								Figure 6c							Figure 6d							Figure 6e
			median	mean	number of points					median	mean	number of points						median	mean	number of points					median	mean	number of points
	GluN2A Pre-act 2KS		19.3333	18.5	12			GluN2A Pre-act 2KS		0.580535	0.5848	12				GluN2A Pre-act 2KS		10.0085	9.80675	12			GluN2A Pre-act 2KS		14.7225	14.5861	12
	GluN2A Pre-act 2KA		13.75	14.5	8			GluN2A Pre-act 2KA		0.623376	0.619215	8				GluN2A Pre-act 2KA		10.7805	11.0902	8			GluN2A Pre-act 2KA		15.6865	15.7141	8
	GluN2A Inhibited		2.5	2.5	16			GluN2A Inhibited		0.631242	0.61633	16				GluN2A Inhibited		13.476	13.4634	16			GluN2A Inhibited		17.4865	17.5059	16
	GluN2B Pre-Active		8.83333	11.5	6			GluN2B Pre-Active		0.592153	0.578055	6				GluN2B Pre-Active		11.9795	12.0223	6			GluN2B Pre-Active		14.334	14.8833	6
	GluN2B Non-Act		0.38	0	16			GluN2B Non-Act		0.752364	0.7449	16				GluN2B Non-Act		16.8075	16.6067	16			GluN2B Non-Act		19.068	19.2163	16
	GluN2B Inhibited		0	0	6			GluN2B Inhibited		0.77221	0.75749	6				GluN2B Inhibited		16.9605	16.8633	6			GluN2B Inhibited		19.6505	19.7678	6

## Sheet: Supp Fig 2
Supp Fig 2a
	GluN1-K178AzF	Relative current (Iuv/I0)	cell number (n)
	uv	3.79 ± 0.24	3
	5 min	3.90 ± 0.31	3
Supp Fig 2b
		Relative current (Iuv/I0)	cell number (n)
	GluN1 wt/GluN2B wt	1.04 ± 0.09	16
	GluN2B-Q180AzF	1.11 ± 0.06	6
	GluN2B-N184AzF	1.32 ± 0.08	7
	GluN2B-R187AzF	1.24 ± 0.10	5
	GluN2B-S188AzF	1.62 ± 0.35	5

## Sheet: Supp Fig 3
Supp Fig 3b
		MK-801 kon	cell number (n)
	GluN1-R174AzF -UV	0.44 ± 0.02	4
	GluN1-R174AzF +UV	0.57 ± 0.15	4
	GluN1-T182AzF -UV	0.85 ± 0.13	5
	GluN1-T182AzF +UV	1.26 ± 0.19	3
	GluN1-E185AzF -UV	2.12 ± 0.27	4
	GluN1-E185AzF +UV	2.05 ± 0.25	3
	GluN1 wt/GluN2B wt	1.00 ± 0.21	11

## Sheet: Supp Fig 4
Supp Fig 4b
		Relative current (Iuv/I0)	cell number (n)
	GluN1-K178AzF/GluN2A	1.30 ± 0.19	12
	GluN1-K178AzF/GluN2B	4.06 ± 1.82	6
Supp Fig 4d		unitary current	cell number (n)
	before UV	3.46 ± 0.25	9
	after UV	3.55 ± 0.26	9
Supp Fig 4e		Po	cell number (n)
	before UV	0.29 ± 0.09	6
	after UV	0.73 ± 0.12	6

## Sheet: Supp Fig 5
Supp Fig 5a
		Relative current (Iuv/I0)	cell number (n)				MK-801 kon	cell number (n)
	GluN1 wt/GluN2B wt	1.04 ± 0.09	16			GluN1-K178BzF -UV	0.57 ± 0.04	3
	GluN1-R174BzF	1.15 ± 0.10	3			GluN1-K178BzF +UV	0.53 ± 0.06	3
	GluN1-K178BzF	1.01 ± 0.11	7			GluN1-T182BzF -UV	0.64 ± 0.05,	3
	GluN1-T182BzF	1.06 ± 0.05	5			GluN1-T182BzF +UV	0.74 ± 0.11	3
	GluN1-E185BzF	1.19 ± 0.14	6			GluN1 wt/GluN2B wt	1.00 ± 0.10	6
Supp Fig 5c
		Relative current (Iuv/I0)	cell number (n)
	GluN1-K178AzF	4.39 ± 1.40	37
	GluN1-K178C/GluN2B MTSET	1.02 ± 0.03	5
	GluN1-K178C/GluN2B MTSEA	1.01 ± 0.11	4

[truncated: 3 more sheets: Supp Fig 7, Supp Fig 8, Supp Fig 9]
